# Supplementary material for: How can health systems approach reducing health inequalities? An in-depth qualitative case study in the UK
Source: BMC Public Health. 2024 Aug 10;24:2168. doi: 10.1186/s12889-024-19531-5 (PMC11316387; doi:10.1186/s12889-024-19531-5)
Supplement: Supplementary file 1 — Supplementary Material 1. [file 12889_2024_19531_MOESM1_ESM.zip]

Archive with 2 entries (2 files):
- Interviewers.docx
- Supplementary Data 1 Topic Guide for Interviews.docx
